# Supplementary material for: Introducing the Outbreak Threshold in Epidemiology
Source: PLoS Pathog. 2013 Jun 6;9(6):e1003277. doi: 10.1371/journal.ppat.1003277 (PMC3680036; doi:10.1371/journal.ppat.1003277)
Supplement: Text S2 — Same as Text S1, but in Mathematica format. (ZIP) [file ppat.1003277.s002.zip]

Archive with 3 entries (2 files):
- HartfieldAlizonSM2012.nb
- __MACOSX/
- __MACOSX/._HartfieldAlizonSM2012.nb
